# Supplementary material for: A Study of Prognostic Factors in Young Patients With Non-HPV Oral Cancer in Central Europe
Source: Pathol Oncol Res. 2021 Dec 22;27:1609991. doi: 10.3389/pore.2021.1609991 (PMC8728875; doi:10.3389/pore.2021.1609991)
Supplement: Supplementary file 1 [file Table1.XLSX]

## Sheet: 2021_CsK_adatbázis_0513
ID	gender	born	location	diagnosis	dead	side	EGFR	Ki67	p53	p16	recurrence	TTR	overall	T	N	stage	radio	chemo	age	smoking	alcohol
1	1	1983	3		1	1	100	60	90	50	1	1.76	10.36	1	1	3	1	2	30	2	1
3	1	1968	1	2012	1	1	120	30	40	50	1	38.56	49.36	1	0	1	1	2	44	2	1
4	1	1964	2	2011	1	2	120	20	50	70	2	96	7.46	1	0	1	2	2	47	2	2
5	1	1968	2	2014	2	1	120	25	60	60	1	11.76	63.46	1	2	4	1	1	46	1	1
8	1	1968	2	2012	2	2	150	20	0	60	1	75.76	79.86	3	1	3	1	2	44	2	1
9	1	1975	3	2013	2	1	150	5	20	70	1	22.8	73.73	1	0	1	2	2	38	2	1
10	1	1964	2	2012	1	2	80	10	40	40	1	7.23	34.96	2	0	2	1	2	48	2	2
11	1	1977	1	2015	2	1	30	30	10	60	2	96	50.06	1	0	1	2	2	38	2	1
12	1	1966	1	2014	1	1	20	10	60	70	1	4.4	6.86	2	2	4	1	1	48	2	1
13	1	1975	1	2014	2	1	90	10	50	60	1	3.53	62.66	2	1	3	1	2	39	2	1
17	1	1971	2	2014	2	1	30	5	60	60	2	96	64.03	1	0	1	2	2	43	2	1
19	1	1992	1	2014	1	1	90	10	10	50	1	5.2	19.9	1	2	4	1	1	22	1	1
20	1	1963	1	2008	1	1	30	1	0	40	2	96	39.36	1	1	3	1	2	45	2	2
21	1	1957	1	2007	1	2	20	30	50	80	1	19.63	42.26	3	2	4	1	1	50	2	2
22	1	1968	2	2010	2	1	60	40	100	80	2	96	106.53	1	1	3	1	2	42	1	1
23	1	1986	2	2010	2	1	120	10	90	100	2	96	104.53	3	0	3	2	2	24	2	1
24	1	1967	2	2010	1	1	100	5	70	0	1	1.23	15.86	4	1	4	1	1	43	2	2
28	1	1961	1	2010	1	1	180	30	20	100	1	11.76	31.8	1	1	3	1	1	49	2	2
29	1	1964	2	2010	1	2	80	5	20	70	2	96	67.06	2	1	3	1	1	46	2	1
31	1	1962	2	2010	1	2	100	50	100	90	2	96	94.56	3	1	3	1	#NULL!	48	2	2
33	1	1972	1	2015	1	2	150	10	60	60	2	96	33.3	4	0	4	2	2	43	2	2
37	1	1984	1	2015	2	1	40	30	30	80	2	96	52.5	1	0	1	2	2	31	2	1
38	1	1966	1	2014	2	1	120	20	60	60	1	41.1	54.46	1	0	1	2	2	48	1	1
40	1	1973	1	2014	2	1	40	30	20	60	2	96	56.96	1	0	1	2	2	41	2	2
44	1	1991	1	2015	2	1	150	5	50	60	2	96	41.76	1	1	3	1	2	24	1	2
45	1	1970	2	2016	2	2	80	20	70	60	2	96	39	1	0	1	2	2	46	2	1
91	1	1964	2	2014	2	#NULL!	180	30	0	60	2	96	62.53	1	0	1	2	2	50	2	2
2	2	1964	2	2012	2	2	30	30	60	80	2	96	77.93	1	0	1	2	2	48	2	2
14	2	1966	1	2014	2	1	80	20	70	70	2	96	60.73	1	1	3	1	2	48	1	1
18	2	1981	1	2014	1	1	80	10	0	50	1	3.5	10.43	1	1	3	2	2	33	1	1
25	2	1974	1	2010	2	1	150	10	50	70	1	15.86	102.66	1	0	1	2	2	36	1	1
26	2	1980	1	2009	1	1	180	0	0	90	1	29.86	47.66	1	0	1	2	2	29	1	1
27	2	1961	2	2010	1	2	120	80	0	100	1	15.2	62.5	1	1	3	1	2	49	2	1
30	2	1970	1	1999	2	1	40	5	30	70	1	11.66	237.13	1	1	3	1	1	29	1	1
32	2	1961	1	2010	1	2	120	40	70	80	2	96	10.83	3	1	3	2	2	49	2	1
34	2	1971	1	2015	1	1	80	10	50	70	1	13.23	16.2	2	2	4	1	1	44	2	1
41	2	1979	1	2013	2	1	60	10	60	50	2	96	71.9	1	0	1	2	2	34	2	1
42	2	1975	1	2013	1	1	10	0	40	70	1	15.1	15.06	1	2	4	1	1	38	1	1
15	1	1961	2	2014	2	1	40	20	50	80	2	96	60.86	1	0	1	2	2	53	1	1
35	1	1960	2	2015	1	2	60	30	40	60	2	96	14.3	1	2	4	1	2	55	2	1
36	1	1961	1	2015	2	1	120	5	60	50	1	14.43	30	1	2	4	1	1	54	2	1
39	1	1960	1	2014	2	1	90	50	40	50	2	96	54.03	1	0	1	2	2	54	2	1
47	1	1951	2	2014	2	1	100	40	20	10	2	96	61.96	1	0	1	2	2	63	2	2
50	1	1939	2	2013	1	2	80	30	50	10	2	96	10.41	2	2	4	2	2	74	2	1
51	1	1947	2	2013	1	1	20	40	40	60	1	3.23	26.56	1	0	1	1	1	66	2	2
52	1	1960	2	2013	1	2	150	50	20	20	1	32.6	39.5	1	0	1	1	1	53	2	2
55	1	1962	2	2013	2	1	120	30	0	30	1	17.46	66.8	1	0	1	1	2	51	2	2
57	1	1953	2	2013	1	2	20	30	0	30	2	96	25.5	1	1	3	2	2	60	1	2
59	1	1960	2	2013	1	2	80	10	20	10	1	1.33	17.6	1	1	3	1	1	53	2	2
60	1	1944	2	2014	1	1	180	50	10	60	2	96	50.26	2	0	2	1	2	70	1	1
61	1	1941	2	2014	1	1	80	40	40	30	2	96	13.86	1	0	2	2	2	73	2	1
62	1	1960	2	2013	1	2	40	30	10	10	2	96	33.36	2	0	2	2	2	53	2	2
64	1	1957	2	2013	1	1	210	40	0	10	2	96	66.2	1	1	3	2	2	56	2	1
65	1	1951	1	2013	1	1	160	50	10	60	1	11.23	18	2	0	2	2	2	62	2	2
67	1	1948	1	2014	2	1	80	20	20	10	2	96	63.26	3	1	3	1	2	66	2	1
69	1	1954	1	2014	2	1	120	20	60	30	1	10.6	63.5	1	0	1	1	2	60	2	1
70	1	1945	1	2014	2	1	80	40	50	30	2	96	64.53	1	1	3	2	2	69	2	1
71	1	1935	1	2014	2	1	60	30	60	30	2	96	62.86	2	2	4	1	1	79	1	2
73	1	1935	1	2014	1	1	150	10	0	40	2	96	26.03	1	1	3	2	2	79	#NULL!	#NULL!
74	1	1943	1	2014	1	1	80	40	80	30	2	96	0.8	2	0	2	1	1	71	2	1
76	1	1955	1	2015	1	1	90	30	50	40	1	7.13	17.1	3	2	4	1	1	60	1	1
77	1	1952	1	2014	1	1	120	50	80	30	1	3.73	21.73	2	0	2	1	1	62	2	2
80	1	1959	2	2014	2	2	80	30	70	40	2	96	58.63	1	0	1	2	2	55	2	1
82	1	1956	2	2014	1	1	180	30	50	20	1	6.23	26.3	1	0	1	2	2	58	2	2
84	1	1956	2	2014	1	1	270	20	70	60	2	96	9.1	1	0	1	2	2	58	#NULL!	#NULL!
85	1	1953	2	2015	2	2	140	50	70	30	2	96	47.9	1	2	4	2	2	62	2	2
88	1	1963	2	2014	2	2	140	30	50	20	1	6.8	54.26	1	0	1	1	2	51	2	1
90	1	1963	2	2015	2	2	120	30	60	30	2	96	44.56	2	2	4	1	1	52	2	2
97	1	1955	2	2010	1	1	80	50	80	100	2	96	86.8	2	0	2	2	2	55	2	2
98	1	1942	1	2010	1	1	120	50	0	70	2	96	34.06	1	1	3	2	2	68	2	2
100	1	1954	2	2015	2	2	120	10	70	20	2	96	49.96	1	0	1	2	2	61	2	1
101	1	1952	2	2015	1	2	240	40	30	40	1	13.6	34.33	2	2	4	1	1	63	2	1
48	2	1932	3	2014	2	1	120	40	30	10	2	96	61.66	2	0	2	1	2	82	2	1
49	2	1944	1	2014	2	1	90	40	10	20	1	33.36	58.36	2	0	2	2	2	70	1	1
56	2	1951	2	2013	2	1	80	40	10	10	1	33.83	66.76	1	0	1	1	2	62	2	1
63	2	1956	2	2013	1	1	150	20	20	40	2	96	64.23	1	0	1	2	2	57	2	1
66	2	1961	1	2013	2	1	100	30	0	20	1	54.36	66.26	1	0	1	1	2	52	2	2
68	2	1956	3	2014	1	1	150	10	50	40	1	6.63	9.63	1	1	3	1	2	58	2	2
72	2	1941	2	2015	2	1	10	20	10	20	2	96	51.13	1	0	1	2	2	74	2	1
78	2	1958	1	2014	2	1	240	40	60	20	2	96	60.53	1	0	1	2	2	56	2	1
79	2	1929	1	2014	2	1	180	40	40	60	2	96	59.76	1	0	1	2	2	85	1	1
81	2	1957	1	2014	2	1	180	5	60	50	2	96	60.56	1	0	1	2	2	57	1	1
86	2	1962	2	2015	1	1	100	30	30	80	1	2.5	11.93	1	0	1	1	1	53	1	#NULL!
92	2	1952	1	2010	2	2	120	40	0	70	2	96	102.73	2	0	2	2	2	58	2	1
93	2	1942	1	2010	1	2	180	40	0	10	1	2.7	10.8	3	1	3	1	1	68	2	2
94	2	1931	1	2010	1	1	120	20	60	30	1	6.86	17.43	3	0	3	2	2	79	1	1
95	2	1948	2	2010	1	1	60	5	90	100	2	96	10.16	1	1	3	2	2	62	2	1
96	2	1952	1	2010	2	1	180	30	50	20	1	95.03	103.23	1	0	1	1	2	58	2	1
